# Supplementary material for: Enhanced Electrophoretic Depletion of Sodium Dodecyl Sulfate with Methanol for Membrane Proteome Analysis by Mass Spectrometry
Source: Proteomes. 2024 Feb 2;12(1):5. doi: 10.3390/proteomes12010005 (PMC10885059; doi:10.3390/proteomes12010005)
Supplement: Supplementary file 1 [file proteomes-12-00005-s001.zip]

Archive with 3 entries (3 files):
- Supplemental_revised_jan26.pdf
- Table S1_protein ids.xlsx
- Table S2_Gene ontology data.xlsx
